# Supplementary material for: Homologous and Heterologous Vaccination Regimens with mRNA and rVSV Platforms Induce Potent Immune Responses Against SFTSV Glycoprotein
Source: Viruses. 2025 Aug 8;17(8):1095. doi: 10.3390/v17081095 (PMC12390526; doi:10.3390/v17081095)
Supplement: Supplementary file 1 [file viruses-17-01095-s001.zip]

Archive with 2 entries (2 files):
- Supplemental Figure 1 Copy Editing.pdf
- Supplemental Figure 2.pdf
